# Supplementary material for: From Development to Regeneration: Insights into Flight Muscle Adaptations from Bat Muscle Cell Lines
Source: Cells. 2025 Aug 1;14(15):1190. doi: 10.3390/cells14151190 (PMC12346413; doi:10.3390/cells14151190)
Supplement: Supplementary file 1 [file cells-14-01190-s001.zip]

Archive with 4 entries (4 files):
- cells-3764056-supplementary.pdf
- Video S1.mp4
- Video S2.mp4
- Video S3.mp4
